# Supplementary material for: Development of Novel Fluorinated Polyphenols as Selective Inhibitors of DYRK1A/B Kinase for Treatment of Neuroinflammatory Diseases including Parkinson’s Disease
Source: Pharmaceuticals (Basel). 2023 Mar 15;16(3):443. doi: 10.3390/ph16030443 (PMC10058583; doi:10.3390/ph16030443)
Supplement: Supplementary file 1 [file pharmaceuticals-16-00443-s001.zip]

Archive with 1 entries (1 files):
- pharmaceuticals-2266951-supplementary.pdf
